# Supplementary material for: Acute Hamstring Injury Prevention Programs in Eleven-a-Side Football Players Based on Physical Exercises: Systematic Review
Source: J Clin Med. 2021 May 9;10(9):2029. doi: 10.3390/jcm10092029 (PMC8125962; doi:10.3390/jcm10092029)
Supplement: Supplementary file 1 [file jcm-10-02029-s001.zip]

Archive with 1 entries (1 files):
- jcm-1200741-supplementary.pdf
